# Supplementary material for: Myocardial structural and functional changes in cardiac amyloidosis: insights from a prospective observational patient registry
Source: Eur Heart J Cardiovasc Imaging. 2023 Aug 7;25(1):95–104. doi: 10.1093/ehjci/jead188 (PMC10735280; doi:10.1093/ehjci/jead188)
Supplement: jead188_Supplementary_Data [file jead188_supplementary_data.zip]

Archive with 5 entries (5 files):
- Clean Supplemental figure legends 19.Jul.2023.docx
- Clean_Supplemental methods 19.Jul.2023.docx
- Clean_Supplemental Tables_03.05.2023.docx
- Supplemental figure 1_03.05.2023.tiff
- Supplemental figure 2_02.05.2023.tiff
